# Supplementary material for: Geographical patterns of malaria transmission based on serological markers for falciparum and vivax malaria in Ratanakiri, Cambodia
Source: Malar J. 2016 Oct 19;15:510. doi: 10.1186/s12936-016-1558-1 (PMC5069850; doi:10.1186/s12936-016-1558-1)
Supplement: Supplementary file 2 — Additional file 2: Table S2. Univariate analysis of risk factors per antigen and per Plasmodium species in Ratanakiri, Cambodia (2012 and 2013). [file 12936_2016_1558_MOESM2_ESM.xlsx]

## Sheet: Sheet1
		Plasmodium falciparum						Plasmodium vivax
Malariometric variable		CSP		Pf.MSP1.19		Pf.GLURP.R2		PvAMA1		Pv.MSP1.19
Variable	level	OR [LCI-UCI]	p-value	OR [LCI-UCI]	p-value	OR [LCI-UCI]	p-value	OR [LCI-UCI]	p-value	OR [LCI-UCI]	p-value
Age (years)			< 0.001		< 0.001		< 0.001		< 0.001		< 0.001
NA=5	2016-05-02	reference		reference		reference		reference		reference
	2015-06-01	1.508 [1.391 - 1.635]		1.290 [1.226 - 1.358		2.824 [2.538 - 3.143]		1.406 [1.319 - 1.500]		1.218 [1.153 - 1.287]
	16-50	5.867 [5.436 - 6.331]		1.693 [1.612 - 1.777]		13.758 [12.440 - 15.215]		1.983 [1.867 - 2.107]		1.545 [1.466 - 1.627]
	> 50	12.719 [11.448 - 14.132]		1.977 [1.847 - 2.117]		18.529 [16.118 - 21.301]		2.760 [2.537 - 3.002]		2.040 [1.898 - 2.194]
Gender			< 0.001		< 0.001		0.126		0.018		0.006
NA=1	Male	reference		reference		reference		reference		reference
	Female	1.140 [1.069 - 1.215]		1.066 [1.031 - 1.102]		1.066 [0.982 - 1.157]		1.051 [1.008 - 1.096]		1.050 [1.014 - 1.088]
Ethnicity			< 0.001		< 0.001		< 0.001		< 0.001		0.002
NA=22	Khmer	reference		reference		reference		reference		reference
	Ethnic Minority	2.507 [2.111 - 2.976]		1.302 [1.190 - 1.425]		3.115 [2.505 - 3.873]		1.248 [1.115 - 1.397]		1.165 [1.059 - 1.283]
Axillary Temp			0.026		0.903		0.016		0.529		0.898
NA=8	< 37.5	reference		reference		reference		reference		reference
	≥ 37.5	1.215 [1.023 - 1.442]		0.994 [0.909 - 1.088]		1.311 [1.053 - 1.632]		0.965 [0.862 - 1.079]		1.006 [0.915 - 1.107]
Overnight plothut			< 0.001		< 0.001		< 0.001		< 0.001		< 0.001
NA=25	No	reference		reference		reference		reference		reference
	Yes	1.472 [1.373 - 1.578]		1.129 [1.088 - 1.172]		1.780 [1.628 - 1.945]		1.175 [1.122 - 1.229]		1.108 [1.066 - 1.152]
Overnight forest			< 0.001		< 0.001		< 0.001		< 0.001		< 0.001
NA=28	No	reference		reference		reference		reference		reference
	Yes	1.937 [1.766 - 2.124]		1.169 [1.113 - 1.228]		2.609 [2.319 - 2.935]		1.233 [1.159 - 1.310]		1.177 [1.118 - 1.240]
Arm			0.377		0.302		0.447		0.574		0.817
NA=0	Control	reference		reference		reference		reference		reference
	Intervention	1.061 [0.931 - 1.209]		0.936 [0.826 - 1.061]		1.085 [0.879 - 1.340]		1.033 [0.921 - 1.159]		0.986 [0.877 - 1.109]
